# Supplementary material for: The Effect of Cell-Free Metabolites of Vaginal Lactobacilli on HeLa Cells Is Independent of Lactic Acid Concentration
Source: Int J Mol Sci. 2025 Dec 11;26(24):11929. doi: 10.3390/ijms262411929 (PMC12733133; doi:10.3390/ijms262411929)
Supplement: Supplementary file 1 [file ijms-26-11929-s001.zip]

Archive with 3 entries (3 files):
- Spreadsheet S1. Characteristics of lactobacilli strains.xlsx
- Spreadsheet S2. Rate of H2O2 destruction.xlsx
- Spreadsheet S3. Type of cell death.xlsx
