# Supplementary material for: The Effect of Cell-Free Metabolites of Vaginal Lactobacilli on HeLa Cells Is Independent of Lactic Acid Concentration
Source: Int J Mol Sci. 2025 Dec 11;26(24):11929. doi: 10.3390/ijms262411929 (PMC12733133; doi:10.3390/ijms262411929)
Supplement: Supplementary file 1 [file ijms-26-11929-s001.zip › Spreadsheet S1. Characteristics of lactobacilli strains.xlsx]

## Sheet: strains
volunteer number	strain number	identification result	lactic acid production, мМ		Н2О2 production, мМ		surfactants, c. u.				Note: Strains used in the study are marked in yellow.
			Mean	SD	Mean	SD	Mean	SD
1	lb1	L. crispatus	22	6.3	2.6	0.7	9	2.3
2	lb2	L. crispatus	17.6	4.2	1.6	0.3	23.2	5.9
3	lb3	L. jensenii	15.2	3.8	1.9	0.7	18	4.4
4	lb4	L. crispatus	21	4.7	2.4	0.3	9.9	3
5	lb5	L. jensenii	12.1	2.9	2.8	0.7	12.5	4.1
6	lb6	L. gasseri	14.4	2.7	1.9	0.4	18.3	5.3
7	lb7	L. crispatus	15	3.5	2.2	0.4	25	7.1
8	lb8	L. jensenii	17.9	3.9	2	0.6	12.5	3.2
9	lb9	L. jensenii	16.1	2.7	2.7	0.8	25	3.9
9	lb10	L. gasseri	23.8	4.8	1.3	0.5	12.9	2.5
10	lb11	L. iners	17.2	2.2	0	0	27	6.5
11	lb12	L. crispatus	20.8	5.1	2.1	0.4	25	6.3
12	lb13	L. crispatus	23.2	4.5	1.8	0.7	17.5	4.7
13	lb14	L. gasseri	21	5.3	1.6	0.5	23	3.9
14	lb15	L. jensenii	14.9	2.3	0.9	0.4	17	2.7
15	lb16	L. crispatus	13.3	3.6	2.8	0.9	10	2
16	lb17	L. gasseri	21.3	7.1	1.1	0.4	12	3.3
17	lb18	L. gasseri	23	5.3	1.6	0.7	25	3.8
18	lb19	L. jensenii	18.1	5.8	2.2	0.6	32	6.3
19	lb20	L. jensenii	22.5	6.9	2.2	0.3	11	1.8
20	lb21	L. gasseri	19.4	4.3	2.6	0.8	21	3.3
21	lb22	L. crispatus	15.9	2.1	1.3	0.4	25	8.1
22	lb23	L. jensenii	29.3	6.2	1.9	0.6	19	4.4
23	lb24	L. iners	15.1	1.8	0	0	33	6.3
23	lb25	L. crispatus	18	3.3	0.86	0.3	14	2.9
24	lb26	L. gasseri	17.6	3.7	2.1	0.3	20	5.1
25	lb27	L. gasseri	17.9	3.1	1.6	0.4	18	4.2
26	lb28	L. gasseri	16	3.3	1.8	0.6	25	4.9
27	lb29	L. crispatus	21.8	4.9	0.7	0.2	15	3.1
28	lb30	L. iners	15	3.3	0	0	29	6.3
29	lb31	L. crispatus	16.3	2.7	2.2	0.9	17	5.1
30	lb32	L. crispatus	22.5	4.6	1.1	0.3	12	3.3
