# Supplementary material for: The Effect of Cell-Free Metabolites of Vaginal Lactobacilli on HeLa Cells Is Independent of Lactic Acid Concentration
Source: Int J Mol Sci. 2025 Dec 11;26(24):11929. doi: 10.3390/ijms262411929 (PMC12733133; doi:10.3390/ijms262411929)
Supplement: Supplementary file 1 [file ijms-26-11929-s001.zip › Spreadsheet S2. Rate of H2O2 destruction.xlsx]

## Sheet: H2O2 decrease
strain number	identification result	Rate of destruction of H2O2, mM/sec				Note: Strains used in the study are marked in yellow.
		Mean	SD
k1	Control (MRS)	11.9	3.3
lb1	L. crispatus	8.6	2.7
lb2	L. crispatus	10.3	2.1
lb3	L. jensenii	11	2.5
lb4	L. crispatus	4.8	1.1
lb5	L. jensenii	6.6	3
lb6	L. gasseri	11.2	2.9
lb7	L. crispatus	6.9	1.5
lb8	L. jensenii	7.3	2.9
lb9	L. jensenii	7.5	2.9
lb10	L. gasseri	11.9	3.8
lb11	L. iners	16.3	5.1
lb12	L. crispatus	8.7	3
lb13	L. crispatus	5.5	2.1
lb14	L. gasseri	8.1	3.2
lb15	L. jensenii	7.7	1.8
lb16	L. crispatus	6.5	1.3
lb17	L. gasseri	11.5	3.3
lb18	L. gasseri	4.9	2
lb19	L. jensenii	6.4	1.9
lb20	L. jensenii	8.6	2.4
lb21	L. gasseri	9.3	4.6
lb22	L. crispatus	11.7	3.8
lb23	L. jensenii	9.5	4.2
lb24	L. iners	14.9	4.9
lb25	L. crispatus	6.8	2.2
lb26	L. gasseri	9.4	3
lb27	L. gasseri	8.5	3.1
lb28	L. gasseri	8.3	2.8
lb29	L. crispatus	7.2	1.7
lb30	L. iners	16.1	4.4
lb31	L. crispatus	7.3	3
lb32	L. crispatus	9	3.5
