# Supplementary material for: The Effect of Cell-Free Metabolites of Vaginal Lactobacilli on HeLa Cells Is Independent of Lactic Acid Concentration
Source: Int J Mol Sci. 2025 Dec 11;26(24):11929. doi: 10.3390/ijms262411929 (PMC12733133; doi:10.3390/ijms262411929)
Supplement: Supplementary file 1 [file ijms-26-11929-s001.zip › Spreadsheet S3. Type of cell death.xlsx]

## Sheet: apoptosis vs. necrosis
		the proportion of cells killed by, %
		5.6 mM		11.1 mM
		apoptosis	necrosis	apoptosis	necrosis
k1	Control (MRS)	87	13
k2	Control (MRS+lactic acid)	100	0	95	5
lb5	L. jensenii	100	0	100	0
lb7	L. crispatus	100	0	100	0
lb8	L. jensenii	100	0	100	0
lb9	L. jensenii	100	0	100	0
lb12	L. crispatus	100	0	100	0
lb13	L. crispatus	100	0	100	0
lb16	L. crispatus	100	0	100	0
lb18	L. gasseri	100	0	100	0
lb22	L. crispatus	100	0	100	0
lb28	L. gasseri	100	0	100	0
